# Supplementary material for: Melatonin or Ramelteon for Delirium Prevention in the Intensive Care Unit: A Systematic Review and Meta-Analysis of Randomized Controlled Trials
Source: J Clin Med. 2023 Jan 5;12(2):435. doi: 10.3390/jcm12020435 (PMC9863078; doi:10.3390/jcm12020435)
Supplement: Supplementary file 1 [file jcm-12-00435-s001.zip]

Archive with 1 entries (1 files):
- jcm-2057125-supplementary.pdf
